# Supplementary material for: Insights into Chemical Bonds for Eliminating the Depletion Region and Accelerating the Photo-Induced Charge Efficient Separation toward Ultrasensitive Photoelectrochemical Sensing
Source: Biosensors (Basel). 2023 Nov 13;13(11):984. doi: 10.3390/bios13110984 (PMC10668988; doi:10.3390/bios13110984)
Supplement: Supplementary file 1 [file biosensors-13-00984-s001.zip]

Archive with 1 entries (1 files):
- biosensors-2560366-supplementary.pdf
